# Supplementary material for: A Randomized Controlled Crossover Lifestyle Intervention to Improve Metabolic and Mental Health in Female Healthcare Night-Shift Workers
Source: Nutrients. 2025 Oct 24;17(21):3342. doi: 10.3390/nu17213342 (PMC12608408; doi:10.3390/nu17213342)
Supplement: Supplementary file 1 [file nutrients-17-03342-s001.zip]

Archive with 1 entries (1 files):
- nutrients-3911177-supplementary.pdf
